# Supplementary material for: Spatial Distribution of Inhibitory Innervations of Excitatory Pyramidal Cells by Major Interneuron Subtypes in the Auditory Cortex
Source: Bioengineering (Basel). 2023 May 1;10(5):547. doi: 10.3390/bioengineering10050547 (PMC10215958; doi:10.3390/bioengineering10050547)
Supplement: Supplementary file 1 [file bioengineering-10-00547-s001.zip]

Archive with 1 entries (1 files):
- bioengineering-2361932-supplementary.pdf
